# Supplementary material for: Platelet miRNA Biosignature Discriminates between Dementia with Lewy Bodies and Alzheimer’s Disease
Source: Biomedicines. 2021 Sep 20;9(9):1272. doi: 10.3390/biomedicines9091272 (PMC8466211; doi:10.3390/biomedicines9091272)
Supplement: Supplementary file 1 [file biomedicines-09-01272-s001.zip]

Archive with 1 entries (1 files):
- biomedicines-1377071-supplementary.xlsx
