# Supplementary material for: Platelet miRNA Biosignature Discriminates between Dementia with Lewy Bodies and Alzheimer’s Disease
Source: Biomedicines. 2021 Sep 20;9(9):1272. doi: 10.3390/biomedicines9091272 (PMC8466211; doi:10.3390/biomedicines9091272)
Supplement: Supplementary file 1 [file biomedicines-09-01272-s001.zip › biomedicines-1377071-supplementary.xlsx]

## Sheet: Summary
miRNA	Read-filters			Classifier	Classifier Rank	ACC(Cross)	ACC p-value (Cross-Validation)	Differentially expressed	wilcoxon p-value	logFC
	MIN 5 Reads Sample	Present in all patients and absent in more than half control	Present in all controls and absent in more than half patients
hsa-let-7a-5p	1	0	0	0	108	0.5	0.703963	0	0.208625	4.83134
hsa-let-7b-5p	1	0	0	0	101	0.571429	0.5	0	0.259324	-0.817996
hsa-let-7c-5p	1	0	0	0	120	0.428571	0.867133	0	0.259324	0.2707
hsa-let-7d-5p	1	0	0	1	6	0.785714	0.034965	0	0.208625	0.0794744
hsa-let-7e-5p	1	0	0	0	36	0.714286	0.0961538	0	0.382867	-2.84456
hsa-let-7f-1-3p	0	0	1	0	87	0.642857	0.296037	0	0.0856643	-1.44678
hsa-let-7f-5p	1	0	0	0	76	0.642857	0.27972	0	0.455711	-0.747442
hsa-let-7g-5p	1	0	0	0	39	0.714286	0.132867	0	0.317599	-2.4722
hsa-let-7i-5p	1	0	0	0	113	0.5	0.72028	0	0.382867	-0.0148914
hsa-miR-101-3p	1	0	0	0	40	0.714286	0.132867	0	0.710373	-0.903812
hsa-miR-103a-3p	1	0	0	0	41	0.714286	0.132867	0	0.259324	1.00485
hsa-miR-103b	1	0	0	0	42	0.714286	0.132867	0	0.259324	0.614264
hsa-miR-106b-3p	1	0	0	0	114	0.5	0.72028	0	0.382867	0.36457
hsa-miR-106b-5p	0	0	1	0	43	0.714286	0.132867	0	0.300117	-0.893853
hsa-miR-10a-5p	1	0	0	0	73	0.714286	0.143065	0	0.128205	-4.12832
hsa-miR-1246	1	0	0	0	127	0.214286	1	0	0.804779	0.70024
hsa-miR-125a-5p	1	0	0	0	31	0.785714	0.0512821	0	0.0728438	-1.41436
hsa-miR-126-3p	1	0	0	0	77	0.642857	0.27972	0	0.317599	2.50436
hsa-miR-127-3p	1	0	0	0	99	0.571429	0.5	1	0.0378788	-1.76761
hsa-miR-1271-5p	0	0	1	0	78	0.642857	0.27972	0	0.0996503	-2.00759
hsa-miR-128-3p	1	0	0	1	7	0.785714	0.034965	1	0.0110723	-0.357287
hsa-miR-1307-3p	1	0	0	0	44	0.714286	0.132867	0	0.0530303	-4.16687
hsa-miR-130a-3p	0	0	1	0	79	0.642857	0.27972	0	0.221445	1.23879
hsa-miR-134-5p	1	0	0	1	8	0.785714	0.034965	0	0.208625	-0.317057
hsa-miR-1343-3p	0	0	1	1	1	1	0.000291375	1	0.000582751	-1.97575
hsa-miR-139-5p	1	0	0	1	9	0.785714	0.034965	0	0.0728438	0.00357518
hsa-miR-140-3p	1	0	0	0	88	0.642857	0.296037	0	0.259324	-2.56595
hsa-miR-142-3p	1	0	0	1	10	0.785714	0.034965	0	0.534965	-0.646038
hsa-miR-142-5p	1	0	0	0	45	0.714286	0.132867	0	0.259324	-0.373857
hsa-miR-143-3p	1	0	0	0	46	0.714286	0.132867	0	0.620047	-0.497597
hsa-miR-1468-5p	0	0	1	1	11	0.785714	0.034965	1	0.0250583	-1.89843
hsa-miR-146a-5p	1	0	0	1	12	0.785714	0.034965	0	0.259324	-1.11976
hsa-miR-146b-5p	1	0	0	0	115	0.5	0.72028	0	0.455711	0.23869
hsa-miR-148a-3p	1	0	0	0	32	0.785714	0.0512821	0	0.164918	-3.70463
hsa-miR-148a-5p	0	0	1	1	13	0.785714	0.034965	0	0.104312	-0.988504
hsa-miR-148b-3p	1	0	0	0	116	0.5	0.72028	0	0.455711	-0.0482165
hsa-miR-150-5p	1	0	0	0	128	0.357143	1	0	0.901515	-1.46938
hsa-miR-151a-3p	1	0	0	0	121	0.428571	0.867133	0	0.208625	-2.33214
hsa-miR-152-3p	1	0	0	0	80	0.642857	0.27972	0	0.259324	1.71417
hsa-miR-16-5p	1	0	0	0	81	0.642857	0.27972	0	0.315268	-0.603085
hsa-miR-181a-5p	1	0	0	1	14	0.785714	0.034965	0	0.317599	0.757751
hsa-miR-181d-5p	0	0	1	0	47	0.714286	0.132867	0	0.379371	1.40162
hsa-miR-182-5p	1	0	0	0	89	0.642857	0.296037	0	0.333916	0.640134
hsa-miR-185-5p	1	0	0	0	48	0.714286	0.132867	0	0.455711	0.0641678
hsa-miR-191-3p	0	0	1	1	2	0.928571	0.002331	1	0.0145688	-0.911397
hsa-miR-191-5p	1	0	0	0	49	0.714286	0.132867	0	0.208625	-5.29153
hsa-miR-197-3p	1	0	0	0	50	0.714286	0.132867	0	0.208625	-3.93343
hsa-miR-199a-3p	1	0	0	0	51	0.714286	0.132867	0	0.259324	-0.22667
hsa-miR-199a-5p	1	0	0	0	52	0.714286	0.132867	0	0.317599	1.8202
hsa-miR-199b-3p	1	0	0	0	53	0.714286	0.132867	0	0.208625	-0.403902
hsa-miR-21-5p	1	0	0	0	117	0.5	0.72028	0	0.382867	1.50705
hsa-miR-210-3p	0	0	1	0	37	0.714286	0.0961538	0	0.45338	0.0627358
hsa-miR-214-5p	0	0	1	0	38	0.714286	0.0961538	0	0.25641	-4.22239
hsa-miR-22-3p	1	0	0	0	102	0.571429	0.5	0	0.317599	-2.27696
hsa-miR-22-5p	0	0	1	0	54	0.714286	0.132867	0	0.126457	-2.03793
hsa-miR-221-3p	1	0	0	0	55	0.714286	0.132867	0	0.128205	-3.54865
hsa-miR-222-3p	1	0	0	0	82	0.642857	0.27972	0	0.0973193	-6.60446
hsa-miR-223-3p	1	0	0	0	83	0.642857	0.27972	0	0.534965	-1.3701
hsa-miR-223-5p	1	0	0	0	56	0.714286	0.132867	1	0.0378788	-0.357999
hsa-miR-224-5p	1	0	0	0	84	0.642857	0.27972	0	0.128205	-3.11451
hsa-miR-23a-3p	1	0	0	0	57	0.714286	0.132867	0	0.208625	-0.847682
hsa-miR-23a-5p	0	0	1	1	15	0.785714	0.034965	1	0.0413753	-1.19214
hsa-miR-24-3p	1	0	0	0	58	0.714286	0.132867	1	0.0378788	-1.91501
hsa-miR-25-3p	1	0	0	0	109	0.5	0.703963	0	0.208625	0.863485
hsa-miR-25-5p	0	0	1	0	90	0.642857	0.296037	0	0.0606061	-1
hsa-miR-26a-5p	1	0	0	0	59	0.714286	0.132867	0	0.259324	1.47577
hsa-miR-26b-3p	0	0	1	1	16	0.785714	0.034965	0	0.173077	-1.82691
hsa-miR-26b-5p	1	0	0	1	17	0.785714	0.034965	0	0.382867	-1.13783
hsa-miR-27a-3p	1	0	0	0	60	0.714286	0.132867	0	0.259324	-0.327582
hsa-miR-27b-3p	1	0	0	0	61	0.714286	0.132867	0	0.317599	-0.606089
hsa-miR-28-3p	1	0	0	0	29	0.785714	0.0512821	0	0.0728438	-2.62651
hsa-miR-29a-3p	1	0	0	0	129	0.428571	1	0	0.804779	-1.09759
hsa-miR-30a-5p	1	0	0	0	103	0.571429	0.5	0	0.901515	-0.00971788
hsa-miR-30c-5p	1	0	0	1	18	0.785714	0.034965	0	0.317599	2.34086
hsa-miR-30d-5p	1	0	0	0	91	0.642857	0.296037	0	0.0973193	-3.08302
hsa-miR-30e-3p	1	0	0	0	118	0.5	0.72028	0	0.382867	1.45757
hsa-miR-3184-3p	1	0	0	0	74	0.714286	0.143065	1	0.0174825	-2.91743
hsa-miR-320a	1	0	0	0	92	0.642857	0.296037	0	0.0530303	-2.95495
hsa-miR-328-3p	1	0	0	0	93	0.642857	0.296037	1	0.00699301	-1.45162
hsa-miR-329-3p	0	0	1	1	19	0.785714	0.034965	0	0.269231	0.415037
hsa-miR-330-3p	1	0	0	0	62	0.714286	0.132867	1	0.0174825	-1.76666
hsa-miR-335-3p	1	0	0	0	63	0.714286	0.132867	1	0.0262238	-1.75566
hsa-miR-338-5p	0	0	1	0	94	0.642857	0.296037	1	0.0390443	-0.698472
hsa-miR-340-5p	1	0	0	1	20	0.785714	0.034965	0	0.317599	3.84768
hsa-miR-345-5p	0	0	1	0	64	0.714286	0.132867	0	0.174825	-1.84503
hsa-miR-3529-3p	1	0	0	0	104	0.571429	0.5	0	0.534965	1.38999
hsa-miR-3605-5p	0	0	1	0	65	0.714286	0.132867	1	0.0198135	-1.2456
hsa-miR-361-3p	1	0	0	0	105	0.571429	0.5	0	0.0728438	-2.99504
hsa-miR-361-5p	0	0	1	1	21	0.785714	0.034965	0	0.301282	1.51007
hsa-miR-370-3p	1	0	0	0	106	0.571429	0.5	0	0.901515	1.07107
hsa-miR-379-3p	0	0	1	1	22	0.785714	0.034965	0	0.126457	0.647978
hsa-miR-379-5p	1	0	0	0	130	0.285714	1	0	0.620047	-1.03663
hsa-miR-382-5p	1	0	0	0	66	0.714286	0.132867	0	0.164918	0.494435
hsa-miR-3928-3p	0	0	1	0	95	0.642857	0.296037	0	0.0559441	-1.4597
hsa-miR-409-3p	1	0	0	0	122	0.428571	0.867133	0	0.128205	-3.49455
hsa-miR-421	0	0	1	0	67	0.714286	0.132867	0	0.315268	0.362931
hsa-miR-423-3p	1	0	0	0	107	0.571429	0.5	0	0.0728438	-2.28128
hsa-miR-423-5p	1	0	0	0	110	0.5	0.703963	1	0.0262238	-3.58181
hsa-miR-432-5p	1	0	0	0	123	0.428571	0.867133	0	0.317599	-4.61084
hsa-miR-4433b-5p	1	0	0	0	96	0.642857	0.296037	0	0.259324	-2.44008
hsa-miR-4454	0	0	1	1	23	0.785714	0.034965	0	0.265152	-0.776675
hsa-miR-451a	1	0	0	0	111	0.5	0.703963	0	0.128205	1.48236
hsa-miR-484	1	0	0	0	68	0.714286	0.132867	0	0.0530303	-3.21711
hsa-miR-486-3p	1	0	0	0	125	0.357143	0.948718	0	0.0728438	-2.91426
hsa-miR-486-5p	1	0	0	0	85	0.642857	0.27972	0	0.0728438	-3.92222
hsa-miR-493-5p	1	0	0	0	112	0.5	0.703963	0	0.208625	0.708722
hsa-miR-5010-3p	0	0	1	1	24	0.785714	0.034965	0	0.113054	-1.91035
hsa-miR-503-5p	0	0	1	1	25	0.785714	0.034965	0	0.27331	-1.77444
hsa-miR-504-5p	0	0	1	1	4	0.857143	0.0104895	1	0.0285548	-1.18982
hsa-miR-505-5p	0	0	1	0	33	0.785714	0.0512821	1	0.0174825	-0.698033
hsa-miR-532-5p	1	0	0	0	119	0.5	0.72028	0	0.259324	-6.96835
hsa-miR-548j-5p	0	0	1	1	26	0.785714	0.034965	0	0.0984848	-1.07162
hsa-miR-584-5p	1	0	0	0	75	0.714286	0.143065	1	0.0378788	-1.37515
hsa-miR-589-5p	1	0	0	0	97	0.642857	0.296037	0	0.128205	-2.07046
hsa-miR-625-3p	1	0	0	0	30	0.785714	0.0512821	1	0.0378788	-0.857135
hsa-miR-641	0	0	1	1	27	0.785714	0.034965	0	0.0932401	0.401175
hsa-miR-654-5p	1	0	0	0	124	0.428571	0.867133	0	0.208625	-1.99744
hsa-miR-6741-3p	0	0	1	1	5	0.857143	0.0104895	1	0.0308858	-4.25739
hsa-miR-6747-3p	0	0	1	1	3	0.928571	0.002331	1	0.00815851	-1.02046
hsa-miR-7110-3p	0	0	1	0	34	0.785714	0.0512821	1	0.0011655	-0.538269
hsa-miR-744-5p	1	0	0	0	69	0.714286	0.132867	1	0.0110723	-2.71407
hsa-miR-7641	1	0	0	0	70	0.714286	0.132867	0	0.259324	0.637955
hsa-miR-92a-3p	1	0	0	0	98	0.642857	0.296037	1	0.0174825	-2.16795
hsa-miR-93-3p	0	0	1	1	28	0.785714	0.034965	0	0.108392	-0.0475657
hsa-miR-93-5p	1	0	0	0	71	0.714286	0.132867	0	0.382867	0.438409
hsa-miR-939-5p	0	0	1	0	35	0.785714	0.0512821	1	0.00815851	-3.07529
hsa-miR-941	1	0	0	0	126	0.357143	0.948718	0	0.0728438	-2.2078
hsa-miR-98-5p	1	0	0	0	86	0.642857	0.27972	0	0.208625	-0.484058
hsa-miR-99a-5p	1	0	0	0	72	0.714286	0.132867	1	0.0413753	-1.0504
hsa-miR-99b-5p	1	0	0	0	100	0.571429	0.5	0	0.164918	-2.20921

## Sheet: Single miRNAs
miRNA	Classifier Rank	ACC(Cross)	ACC p-value(CrossValidation)	ACC(Train)	ACC p-value(Train)	t-student p-value	wilcoxon value (YES/NO)	wilcoxon pvalue	logFC	Case Lilliefors' composite goodness-of-fit test	Case Lilliefors' composite goodness-of-fit pValue	Control Lilliefors' composite goodness-of-fit test	Control Lilliefors' composite goodness-of-fit pValue	Case Jarque-Bera hypothesis test of composite normality	Case Jarque-Bera hypothesis test of composite normality	Control Jarque-Bera hypothesis test of composite normality	Control Jarque-Bera hypothesis test of composite normality	Case Shapiro-Wilk test of normality	Case Shapiro-Wilk test of normality pValue	Control Shapiro-Wilk test of normality	Control Shapiro-Wilk test of normality pValue
hsa-let-7a-5p	108	0.5	0.703963	0.703963	0.0961538	0.87429	No	0.208625	4.83134	No	0.001	Yes	0.487083	No	0.001	Yes	0.5	No	7.9936e-05	Yes	0.700563
hsa-let-7b-5p	101	0.571429	0.5	0.5	0.0961538	0.772533	No	0.259324	-0.817996	Yes	0.158786	Yes	0.336262	No	0.0190551	Yes	0.37067	No	0.0197199	Yes	0.41123
hsa-let-7c-5p	120	0.428571	0.867133	0.867133	0.132867	0.868724	No	0.259324	0.2707	No	0.001	Yes	0.329869	No	0.001	Yes	0.21279	No	6.39871e-05	Yes	0.100236
hsa-let-7d-5p	6	0.785714	0.034965	0.034965	0.034965	0.997686	No	0.208625	0.0794744	No	0.0155734	Yes	0.245051	No	0.00355713	Yes	0.159684	No	0.00047657	Yes	0.12472
hsa-let-7e-5p	36	0.714286	0.0961538	0.0961538	0.0961538	0.758492	No	0.382867	-2.84456	No	0.001	No	0.0142905	No	0.001	No	0.00435321	No	4.34463e-05	No	0.00284774
hsa-let-7f-5p	76	0.642857	0.27972	0.27972	0.0961538	0.472397	No	0.455711	-0.747442	No	0.00805761	Yes	0.254812	No	0.00225565	Yes	0.0619831	No	0.000245496	Yes	0.212184
hsa-let-7g-5p	39	0.714286	0.132867	0.132867	0.034965	0.72051	No	0.317599	-2.4722	No	0.00304448	Yes	0.386167	No	0.00968161	No	0.0266184	No	0.000689112	No	0.0385551
hsa-let-7i-5p	113	0.5	0.72028	0.72028	0.132867	0.523742	No	0.382867	-0.0148914	No	0.00918536	Yes	0.14316	No	0.00297335	No	0.0415523	No	0.000492685	Yes	0.114538
hsa-miR-101-3p	40	0.714286	0.132867	0.132867	0.132867	0.77467	No	0.710373	-0.903812	No	0.0181632	Yes	0.126304	Yes	0.0926102	Yes	0.142943	No	0.00504035	Yes	0.103465
hsa-miR-103a-3p	41	0.714286	0.132867	0.132867	0.034965	0.868495	No	0.259324	1.00485	No	0.0409128	Yes	0.0937549	No	0.00352107	Yes	0.173305	No	0.00057674	Yes	0.119561
hsa-miR-103b	42	0.714286	0.132867	0.132867	0.034965	0.898283	No	0.259324	0.614264	No	0.0233935	Yes	0.0935402	No	0.00285138	Yes	0.113958	No	0.000454404	Yes	0.0942375
hsa-miR-106b-3p	114	0.5	0.72028	0.72028	0.132867	0.924858	No	0.382867	0.36457	Yes	0.0728172	Yes	0.5	No	0.00517341	Yes	0.5	No	0.00210358	Yes	0.957922
hsa-miR-10a-5p	73	0.714286	0.143065	0.143065	0.0512821	0.436101	No	0.128205	-4.12832	No	0.00884616	Yes	0.466872	No	0.00217337	Yes	0.489652	No	0.000763252	Yes	0.63332
hsa-miR-1246	127	0.214286	1	1	0.296037	0.462326	No	0.804779	0.70024	Yes	0.108735	Yes	0.5	No	0.0119293	Yes	0.5	No	0.0039804	Yes	0.627922
hsa-miR-125a-5p	31	0.785714	0.0512821	0.0512821	0.0145688	0.156672	No	0.0728438	-1.41436	No	0.0325696	Yes	0.0858787	No	0.00503627	No	0.0137583	No	0.00385174	No	0.0237557
hsa-miR-126-3p	77	0.642857	0.27972	0.27972	0.0961538	0.712339	No	0.317599	2.50436	No	0.00394445	Yes	0.5	No	0.00173013	Yes	0.5	No	0.000436764	Yes	0.752447
hsa-miR-127-3p	99	0.571429	0.5	0.5	0.034965	0.036745	Yes	0.0378788	-1.76761	Yes	0.432763	Yes	0.5	Yes	0.361552	Yes	0.317355	Yes	0.322566	Yes	0.237269
hsa-miR-128-3p	7	0.785714	0.034965	0.034965	0.0104895	0.016354	Yes	0.0110723	-0.357287	No	0.0417694	Yes	0.340621	Yes	0.213418	Yes	0.208602	Yes	0.0942971	Yes	0.0656459
hsa-miR-1307-3p	44	0.714286	0.132867	0.132867	0.0104895	0.0711261	No	0.0530303	-4.16687	Yes	0.345741	Yes	0.278932	No	0.0440647	Yes	0.177921	Yes	0.104027	Yes	0.0709409
hsa-miR-134-5p	8	0.785714	0.034965	0.034965	0.034965	0.950491	No	0.208625	-0.317057	No	0.0427775	Yes	0.101226	No	0.0116918	Yes	0.199289	No	0.00360117	Yes	0.193608
hsa-miR-1343-3p	1	1	0.000291375	0.000291375	0.000291375	0.00066113	Yes	0.000582751	-1.97575	No	0.00785181	No	0.00772179	Yes	0.13547	No	0.00376609	No	0.00588602	No	0.00141556
hsa-miR-139-5p	9	0.785714	0.034965	0.034965	0.034965	0.133622	No	0.0728438	0.00357518	Yes	0.0897742	Yes	0.198611	No	0.0127891	Yes	0.147724	No	0.00410317	No	0.032782
hsa-miR-140-3p	88	0.642857	0.296037	0.296037	0.0512821	0.793685	No	0.259324	-2.56595	No	0.0260102	Yes	0.396256	No	0.0348016	Yes	0.5	No	0.00532884	Yes	0.575599
hsa-miR-142-3p	10	0.785714	0.034965	0.034965	0.034965	0.427494	No	0.534965	-0.646038	No	0.00660713	No	0.00234102	No	0.0030441	Yes	0.0682683	No	0.000320878	No	0.00786965
hsa-miR-142-5p	45	0.714286	0.132867	0.132867	0.034965	0.496091	No	0.259324	-0.373857	No	0.00378718	Yes	0.498337	No	0.00562967	Yes	0.443041	No	0.000431294	Yes	0.407438
hsa-miR-143-3p	46	0.714286	0.132867	0.132867	0.132867	0.916502	No	0.620047	-0.497597	No	0.0289102	Yes	0.5	Yes	0.0938678	Yes	0.5	No	0.0211406	Yes	0.707904
hsa-miR-146a-5p	12	0.785714	0.034965	0.034965	0.034965	0.829	No	0.259324	-1.11976	No	0.00118745	Yes	0.054426	Yes	0.0720088	No	0.0188516	No	0.00215761	No	0.0283796
hsa-miR-146b-5p	115	0.5	0.72028	0.72028	0.132867	0.500761	No	0.455711	0.23869	No	0.00489957	Yes	0.5	No	0.00560278	Yes	0.5	No	0.000734747	Yes	0.880574
hsa-miR-148a-3p	32	0.785714	0.0512821	0.0512821	0.0512821	0.239694	No	0.164918	-3.70463	Yes	0.0662992	Yes	0.189356	No	0.0285597	Yes	0.5	No	0.0209616	Yes	0.572301
hsa-miR-148b-3p	116	0.5	0.72028	0.72028	0.132867	0.515741	No	0.455711	-0.0482165	No	0.001	Yes	0.5	Yes	0.086359	Yes	0.274644	No	0.00177149	Yes	0.453164
hsa-miR-150-5p	128	0.357143	1	1	0.230769	0.170017	No	0.901515	-1.46938	No	0.00167568	Yes	0.0752858	Yes	0.0864001	Yes	0.154373	No	0.00195498	Yes	0.234508
hsa-miR-151a-3p	121	0.428571	0.867133	0.867133	0.132867	0.277506	No	0.208625	-2.33214	Yes	0.23815	Yes	0.380064	No	0.0220561	Yes	0.163878	No	0.0157365	Yes	0.403905
hsa-miR-152-3p	80	0.642857	0.27972	0.27972	0.0512821	0.912236	No	0.259324	1.71417	No	0.00532746	Yes	0.317579	No	0.00342992	Yes	0.40558	No	0.000318363	Yes	0.444135
hsa-miR-16-5p	81	0.642857	0.27972	0.27972	0.034965	0.348906	No	0.315268	-0.603085	No	0.00101197	Yes	0.5	Yes	0.0859595	Yes	0.5	No	0.00064032	Yes	0.713078
hsa-miR-181a-5p	14	0.785714	0.034965	0.034965	0.034965	0.455033	No	0.317599	0.757751	No	0.00448303	Yes	0.161578	Yes	0.0901692	Yes	0.0592408	No	0.00285215	Yes	0.12797
hsa-miR-182-5p	89	0.642857	0.296037	0.296037	0.0512821	0.620368	No	0.333916	0.640134	No	0.00713679	Yes	0.5	No	0.00303358	Yes	0.5	No	0.000353813	Yes	0.96505
hsa-miR-185-5p	48	0.714286	0.132867	0.132867	0.034965	0.408424	No	0.455711	0.0641678	No	0.012845	Yes	0.485974	Yes	0.077325	Yes	0.5	No	0.00507438	Yes	0.594799
hsa-miR-191-5p	49	0.714286	0.132867	0.132867	0.034965	0.596556	No	0.208625	-5.29153	No	0.00753171	Yes	0.5	Yes	0.0785413	Yes	0.5	No	0.00431078	Yes	0.641169
hsa-miR-197-3p	50	0.714286	0.132867	0.132867	0.0104895	0.353438	No	0.208625	-3.93343	No	0.0101782	Yes	0.5	Yes	0.087525	Yes	0.42886	No	0.00833443	Yes	0.496461
hsa-miR-199a-3p	51	0.714286	0.132867	0.132867	0.034965	0.629755	No	0.259324	-0.22667	No	0.00346474	Yes	0.213051	No	0.0326031	Yes	0.0829444	No	0.00206402	Yes	0.218483
hsa-miR-199a-5p	52	0.714286	0.132867	0.132867	0.034965	0.528229	No	0.317599	1.8202	No	0.00840278	Yes	0.5	Yes	0.0583478	Yes	0.5	No	0.00585459	Yes	0.809696
hsa-miR-199b-3p	53	0.714286	0.132867	0.132867	0.034965	0.693846	No	0.208625	-0.403902	No	0.00351934	Yes	0.384843	No	0.00994067	No	0.0425689	No	0.000766036	Yes	0.0939504
hsa-miR-21-5p	117	0.5	0.72028	0.72028	0.0961538	0.90202	No	0.382867	1.50705	No	0.0160289	Yes	0.279234	Yes	0.0654581	Yes	0.5	No	0.00896404	Yes	0.517251
hsa-miR-22-3p	102	0.571429	0.5	0.5	0.0961538	0.565687	No	0.317599	-2.27696	Yes	0.2147	Yes	0.223635	Yes	0.13152	Yes	0.152327	Yes	0.071048	Yes	0.0537957
hsa-miR-221-3p	55	0.714286	0.132867	0.132867	0.034965	0.563743	No	0.128205	-3.54865	No	0.0421837	Yes	0.230748	No	0.00330321	Yes	0.089118	No	0.000565371	Yes	0.25683
hsa-miR-222-3p	82	0.642857	0.27972	0.27972	0.034965	0.130633	No	0.0973193	-6.60446	Yes	0.115638	Yes	0.220638	Yes	0.232754	Yes	0.5	Yes	0.188292	Yes	0.626753
hsa-miR-223-3p	83	0.642857	0.27972	0.27972	0.0961538	0.32019	No	0.534965	-1.3701	No	0.0029422	Yes	0.13485	No	0.00967473	Yes	0.0986194	No	0.000710429	Yes	0.139681
hsa-miR-223-5p	56	0.714286	0.132867	0.132867	0.0145688	0.199272	Yes	0.0378788	-0.357999	No	0.00173168	Yes	0.114834	No	0.00115237	Yes	0.299619	No	0.000211249	Yes	0.230992
hsa-miR-224-5p	84	0.642857	0.27972	0.27972	0.0512821	0.898122	No	0.128205	-3.11451	No	0.001	Yes	0.161384	No	0.001	No	0.0251762	No	2.86255e-05	No	0.0495615
hsa-miR-23a-3p	57	0.714286	0.132867	0.132867	0.034965	0.730174	No	0.208625	-0.847682	No	0.00324442	Yes	0.5	No	0.00570892	Yes	0.106946	No	0.000416146	Yes	0.332365
hsa-miR-24-3p	58	0.714286	0.132867	0.132867	0.0104895	0.0661711	Yes	0.0378788	-1.91501	No	0.0434938	Yes	0.5	Yes	0.0777761	Yes	0.5	No	0.0186275	Yes	0.9329
hsa-miR-25-3p	109	0.5	0.703963	0.703963	0.0961538	0.9533	No	0.208625	0.863485	No	0.001	Yes	0.332547	No	0.00105031	Yes	0.5	No	0.000134438	Yes	0.650999
hsa-miR-25-5p	90	0.642857	0.296037	0.296037	0.034965	0.431783	No	0.0606061	-1	No	0.001	Yes	0.5	No	0.001	Yes	0.5	No	7.58288e-05	Yes	0.60741
hsa-miR-26a-5p	59	0.714286	0.132867	0.132867	0.034965	0.609932	No	0.259324	1.47577	No	0.0055444	Yes	0.361489	No	0.025596	Yes	0.151776	No	0.00267857	Yes	0.188647
hsa-miR-26b-5p	17	0.785714	0.034965	0.034965	0.034965	0.510917	No	0.382867	-1.13783	No	0.00122986	Yes	0.176728	Yes	0.0519189	Yes	0.123987	No	0.00200737	Yes	0.0716312
hsa-miR-27a-3p	60	0.714286	0.132867	0.132867	0.034965	0.408318	No	0.259324	-0.327582	No	0.00140766	Yes	0.396276	No	0.0388023	Yes	0.247037	No	0.00225728	Yes	0.312779
hsa-miR-27b-3p	61	0.714286	0.132867	0.132867	0.034965	0.329459	No	0.317599	-0.606089	No	0.00150709	Yes	0.5	Yes	0.0674465	Yes	0.5	No	0.00256834	Yes	0.638195
hsa-miR-28-3p	29	0.785714	0.0512821	0.0512821	0.0145688	0.115281	No	0.0728438	-2.62651	No	0.0274321	Yes	0.5	No	0.00923147	Yes	0.5	No	0.00803572	Yes	0.98479
hsa-miR-29a-3p	129	0.428571	1	1	0.230769	0.206384	No	0.804779	-1.09759	No	0.001	Yes	0.141625	Yes	0.0850224	Yes	0.247272	No	0.00166185	Yes	0.191594
hsa-miR-30a-5p	103	0.571429	0.5	0.5	0.230769	0.54731	No	0.901515	-0.00971788	No	0.0192517	Yes	0.0659432	No	0.00303791	No	0.00905708	No	0.00094481	No	0.00960095
hsa-miR-30c-5p	18	0.785714	0.034965	0.034965	0.034965	0.911288	No	0.317599	2.34086	No	0.0124614	Yes	0.225134	No	0.0318472	Yes	0.30429	No	0.00375599	Yes	0.267985
hsa-miR-30d-5p	91	0.642857	0.296037	0.296037	0.034965	0.095843	No	0.0973193	-3.08302	No	0.0377907	Yes	0.5	No	0.0106448	Yes	0.28014	No	0.00605855	Yes	0.251796
hsa-miR-30e-3p	118	0.5	0.72028	0.72028	0.143065	0.79976	No	0.382867	1.45757	No	0.00138343	Yes	0.436516	No	0.00166213	Yes	0.5	No	0.000407482	Yes	0.665701
hsa-miR-3184-3p	74	0.714286	0.143065	0.143065	0.0145688	0.0102459	Yes	0.0174825	-2.91743	Yes	0.5	Yes	0.5	Yes	0.349943	Yes	0.5	Yes	0.380748	Yes	0.611475
hsa-miR-320a	92	0.642857	0.296037	0.296037	0.0145688	0.183744	No	0.0530303	-2.95495	No	0.00277715	Yes	0.19378	No	0.00274302	Yes	0.410643	No	0.00127386	Yes	0.48607
hsa-miR-328-3p	93	0.642857	0.296037	0.296037	0.0104895	0.00877233	Yes	0.00699301	-1.45162	Yes	0.5	Yes	0.5	Yes	0.268712	Yes	0.5	Yes	0.365631	Yes	0.723613
hsa-miR-330-3p	62	0.714286	0.132867	0.132867	0.0104895	0.0434423	Yes	0.0174825	-1.76666	No	0.0377825	Yes	0.5	No	0.00776585	Yes	0.5	No	0.00508491	Yes	0.629347
hsa-miR-335-3p	63	0.714286	0.132867	0.132867	0.0104895	0.0594664	Yes	0.0262238	-1.75566	No	0.0201535	Yes	0.350823	No	0.0181566	Yes	0.5	No	0.00506445	Yes	0.791155
hsa-miR-338-5p	94	0.642857	0.296037	0.296037	0.034965	0.128359	Yes	0.0390443	-0.698472	No	0.00338447	Yes	0.208145	No	0.00233409	Yes	0.123526	No	0.000321739	Yes	0.251614
hsa-miR-340-5p	20	0.785714	0.034965	0.034965	0.034965	0.799599	No	0.317599	3.84768	No	0.0159889	Yes	0.441555	No	0.00771854	Yes	0.5	No	0.00109486	Yes	0.531891
hsa-miR-3529-3p	104	0.571429	0.5	0.5	0.0961538	0.54827	No	0.534965	1.38999	No	0.0244165	Yes	0.184405	No	0.00447982	Yes	0.188348	No	0.00144641	Yes	0.398147
hsa-miR-361-3p	105	0.571429	0.5	0.5	0.034965	0.385467	No	0.0728438	-2.99504	No	0.00609141	Yes	0.39907	No	0.00196392	Yes	0.5	No	0.000487718	Yes	0.717297
hsa-miR-370-3p	106	0.571429	0.5	0.5	0.230769	0.923865	No	0.901515	1.07107	No	0.020848	No	0.00176879	No	0.00385949	No	0.00150994	No	0.00236105	No	0.000483752
hsa-miR-379-5p	130	0.285714	1	1	0.230769	0.46104	No	0.620047	-1.03663	No	0.00165614	Yes	0.120646	Yes	0.08027	No	0.0157153	No	0.00341366	No	0.0250842
hsa-miR-382-5p	66	0.714286	0.132867	0.132867	0.034965	0.940222	No	0.164918	0.494435	No	0.013796	Yes	0.5	No	0.00352413	Yes	0.5	No	0.000587584	Yes	0.723153
hsa-miR-3928-3p	95	0.642857	0.296037	0.296037	0.034965	0.268506	No	0.0559441	-1.4597	No	0.0124711	Yes	0.5	No	0.0024129	Yes	0.5	No	0.000351293	Yes	0.984389
hsa-miR-409-3p	122	0.428571	0.867133	0.867133	0.0961538	0.156275	No	0.128205	-3.49455	Yes	0.156052	Yes	0.459952	Yes	0.146185	Yes	0.197072	Yes	0.191957	Yes	0.355014
hsa-miR-423-3p	107	0.571429	0.5	0.5	0.034965	0.130867	No	0.0728438	-2.28128	Yes	0.0975456	Yes	0.5	No	0.0275869	Yes	0.5	Yes	0.0549534	Yes	0.552102
hsa-miR-423-5p	110	0.5	0.703963	0.703963	0.0512821	0.017009	Yes	0.0262238	-3.58181	Yes	0.5	Yes	0.5	Yes	0.387956	Yes	0.5	Yes	0.425744	Yes	0.992237
hsa-miR-432-5p	123	0.428571	0.867133	0.867133	0.132867	0.486652	No	0.317599	-4.61084	No	0.00101758	Yes	0.301335	No	0.00211828	Yes	0.25406	No	0.000904554	Yes	0.163323
hsa-miR-4433b-5p	96	0.642857	0.296037	0.296037	0.0512821	0.407725	No	0.259324	-2.44008	No	0.0163044	Yes	0.5	No	0.0273478	Yes	0.5	No	0.00714485	Yes	0.721127
hsa-miR-4454	23	0.785714	0.034965	0.034965	0.034965	0.47781	No	0.265152	-0.776675	No	0.00105504	Yes	0.344545	Yes	0.085978	Yes	0.0738577	No	0.000542335	Yes	0.184041
hsa-miR-451a	111	0.5	0.703963	0.703963	0.0961538	0.292912	No	0.128205	1.48236	No	0.00205206	No	0.00728238	No	0.0010621	No	0.00194336	No	0.000132323	No	0.000271262
hsa-miR-484	68	0.714286	0.132867	0.132867	0.0104895	0.109295	No	0.0530303	-3.21711	Yes	0.0667262	Yes	0.378719	Yes	0.114063	Yes	0.240661	No	0.0334678	Yes	0.129298
hsa-miR-486-3p	125	0.357143	0.948718	0.948718	0.0961538	0.057417	No	0.0728438	-2.91426	Yes	0.5	Yes	0.490553	Yes	0.360798	Yes	0.368833	Yes	0.495427	Yes	0.477557
hsa-miR-486-5p	85	0.642857	0.27972	0.27972	0.0512821	0.0585481	No	0.0728438	-3.92222	Yes	0.5	Yes	0.5	Yes	0.351659	Yes	0.5	Yes	0.336505	Yes	0.679193
hsa-miR-493-5p	112	0.5	0.703963	0.703963	0.0961538	0.777905	No	0.208625	0.708722	No	0.001	Yes	0.5	No	0.001	Yes	0.498958	No	8.54751e-05	Yes	0.720465
hsa-miR-5010-3p	24	0.785714	0.034965	0.034965	0.034965	0.20632	No	0.113054	-1.91035	No	0.0368821	Yes	0.5	Yes	0.0528823	Yes	0.397429	No	0.0118165	Yes	0.579218
hsa-miR-504-5p	4	0.857143	0.0104895	0.0104895	0.0104895	0.0188776	Yes	0.0285548	-1.18982	No	0.0168443	Yes	0.5	Yes	0.071082	Yes	0.38263	No	0.00492529	Yes	0.376198
hsa-miR-532-5p	119	0.5	0.72028	0.72028	0.132867	0.782539	No	0.259324	-6.96835	Yes	0.0677695	Yes	0.382708	No	0.00755237	Yes	0.353645	No	0.0018896	Yes	0.376395
hsa-miR-548j-5p	26	0.785714	0.034965	0.034965	0.034965	0.200879	No	0.0984848	-1.07162	No	0.0431687	Yes	0.393093	No	0.0153677	Yes	0.349003	No	0.00233196	Yes	0.18259
hsa-miR-584-5p	75	0.714286	0.143065	0.143065	0.0145688	0.0430456	Yes	0.0378788	-1.37515	Yes	0.234218	Yes	0.5	No	0.0181874	Yes	0.5	No	0.0145421	Yes	0.920703
hsa-miR-589-5p	97	0.642857	0.296037	0.296037	0.0512821	0.315432	No	0.128205	-2.07046	Yes	0.145496	Yes	0.5	No	0.0287577	Yes	0.5	No	0.036812	Yes	0.963685
hsa-miR-625-3p	30	0.785714	0.0512821	0.0512821	0.0145688	0.0322703	Yes	0.0378788	-0.857135	No	0.0124344	Yes	0.5	No	0.00256788	Yes	0.5	No	0.00103108	Yes	0.902468
hsa-miR-654-5p	124	0.428571	0.867133	0.867133	0.132867	0.316615	No	0.208625	-1.99744	No	0.0255935	Yes	0.21011	No	0.00392848	Yes	0.298797	No	0.00257142	Yes	0.228656
hsa-miR-6747-3p	3	0.928571	0.002331	0.002331	0.002331	0.00329957	Yes	0.00815851	-1.02046	No	0.00427285	Yes	0.5	No	0.0031404	Yes	0.5	No	0.000452644	Yes	0.828193
hsa-miR-744-5p	69	0.714286	0.132867	0.132867	0.0145688	0.00886119	Yes	0.0110723	-2.71407	Yes	0.0700297	Yes	0.5	No	0.0485534	Yes	0.5	Yes	0.136168	Yes	0.741101
hsa-miR-7641	70	0.714286	0.132867	0.132867	0.0512821	0.0878485	No	0.259324	0.637955	Yes	0.436335	Yes	0.5	Yes	0.110875	Yes	0.5	Yes	0.213974	Yes	0.861888
hsa-miR-92a-3p	98	0.642857	0.296037	0.296037	0.0145688	0.0155298	Yes	0.0174825	-2.16795	Yes	0.294127	Yes	0.340401	Yes	0.0563305	Yes	0.306924	Yes	0.0756862	Yes	0.358983
hsa-miR-93-3p	28	0.785714	0.034965	0.034965	0.034965	0.304678	No	0.108392	-0.0475657	No	0.00643089	Yes	0.145135	Yes	0.0875269	Yes	0.246849	No	0.0027037	Yes	0.163063
hsa-miR-93-5p	71	0.714286	0.132867	0.132867	0.034965	0.785035	No	0.382867	0.438409	No	0.00853026	Yes	0.2784	Yes	0.0875108	Yes	0.0562866	No	0.0033985	Yes	0.120687
hsa-miR-941	126	0.357143	0.948718	0.948718	0.0961538	0.080798	No	0.0728438	-2.2078	Yes	0.443026	Yes	0.468132	Yes	0.0774748	Yes	0.402631	Yes	0.106316	Yes	0.470293
hsa-miR-98-5p	86	0.642857	0.27972	0.27972	0.034965	0.834578	No	0.208625	-0.484058	No	0.00611423	Yes	0.247692	No	0.00328526	No	0.0429694	No	0.00034559	Yes	0.0676039
hsa-miR-99a-5p	72	0.714286	0.132867	0.132867	0.0145688	0.235864	Yes	0.0413753	-1.0504	No	0.001	Yes	0.11835	No	0.00120972	Yes	0.201198	No	0.000190251	Yes	0.110627
hsa-miR-99b-5p	100	0.571429	0.5	0.5	0.0512821	0.662336	No	0.164918	-2.20921	No	0.001	Yes	0.161117	No	0.00143565	No	0.0182595	No	0.000354476	No	0.031282

## Sheet: Combined miRNAs
miRNA1	miRNA2	ACC	PValue	CLASSIFICATION_METHOD
hsa-miR-150-5p	hsa-miR-191-3p	100	0.000291375	NAIVE_BAYES
